# Supplementary material for: On the Synergism of Biogenic Gold Nanoparticles and Hydroxyaluminum Phthalocyanines in the Photoeradication of Staphylococcus aureus
Source: Molecules. 2021 Dec 5;26(23):7378. doi: 10.3390/molecules26237378 (PMC8658972; doi:10.3390/molecules26237378)
Supplement: Supplementary file 1 [file molecules-26-07378-s001.zip]

Archive with 1 entries (1 files):
- molecules-1484840-supplementary.pdf
